# Supplementary material for: Regional simulation of soil organic carbon dynamics for dry farmland in Northeast China using the CENTURY model
Source: PLoS One. 2021 Jan 19;16(1):e0245040. doi: 10.1371/journal.pone.0245040 (PMC7815115; doi:10.1371/journal.pone.0245040)
Supplement: S1 Table — (XLSX) [file pone.0245040.s001.xlsx]

## Sheet: Sheet1
Control Records
Field name	Original	Modified
ID	0	106
Soil ID	0	56
Weather ID	0	242
Latitude	0	44.83
Longitude	0	126.05
AGPPA	-40	0
Event Blocks
Field Name	Original	Modified
ID	0	106
Description	Text	1001\1002\1003
First Year	Integer	1\6902\6988
Last Year	Integer	6901\6987\7014
Repeating Years	Integer	15\1\10
Output Month	Byte	12
Weather Choice	Byte	1\1\3
Weather ID	Long integer	5
