# Supplementary material for: Regional simulation of soil organic carbon dynamics for dry farmland in Northeast China using the CENTURY model
Source: PLoS One. 2021 Jan 19;16(1):e0245040. doi: 10.1371/journal.pone.0245040 (PMC7815115; doi:10.1371/journal.pone.0245040)
Supplement: S1 File — (XLS) [file pone.0245040.s002.xls]

## Sheet: Jilin Profiles
Soil profiles	lati	long	Soil type	elevation above sea level	Annual average temperature	Annual rainfall	Frost free period	annual cumulative temperature
2020	41.36	125.87	brown soil	600	6.4	947	149	2900
2103	42.91	126.39	Dark brown forest soil	450	4.1	676	125	2501
2121	43.17	126.68	Dark brown forest soil	650	3.9	748	120	2724
2124	42.96	129.24	Dark brown forest soil	850	5.2	502	148	2753
2162	43.75	126.73	Dark brown forest soil	445	4.4	674	134	2821
2200	42.1	125.78	Planosol	690	4	745	129	2650
2202	41.89	127.05	Planosol	750	5.9	1000	130	2750
2204	43.85	126.99	Planosol	350	3.9	748	125	2725
2205	43.18	128.9	Planosol	700	4.8	518	145	2540
2220	42.49	128.3	Planosol	770	3.6	595	131	2373
2221	42.61	125.36	Planosol	420	4.7	670	131	2750
2230	43.3	127.02	Planosol	530	3.9	748	2725	120
2231	42.48	126.21	Planosol	400	4.1	737	2650	125
2402	43.14	124.63	Black soil	185	5.8	577	152	3047
2403	44.66	125.77	Black soil	200	4.4	520	144	2871
2404	43.83	124.93	Black soil	240	5.6	572	144	3009
2405	43.76	125.45	Black soil	230	4.9	559.8	150	2860
2406	44.6	126.99	Black soil	180	4	586	135	2841
2407	43.73	125.32	Black soil	200	5.1	560	147	2869
2420	43.06	129.44	Black soil	350	5	504	133	2678
2421	42.22	128.87	Black soil	440	4.8	518	135	2534
2422	43.17	124.41	Black soil	195	6	652	138	3051
2423	44.19	125.47	Black soil	183	4.4	520	144	2871
2430	44.57	126.47	Black soil	250	4	586	144	2841
2500	45.72	122.32	Chernozem	150	4.9	3100	132	377.5
2502	44.4	123.45	Chernozem	180	4.9	470.6	141	2920
2503	44.52	125.01	Chernozem	200	4.6	518	135	2895
2504	45.4	125.61	Chernozem	150	4.5	529	135	2912
2506	44.11	124.03	Chernozem	205	4.9	471	141	2920
2520	44.87	126.43	Chernozem	199	5.1	405.7	150	3011.7
2521	43.98	124.62	Chernozem	220	5.6	572	148	3035
2522	43.81	125.35	Chernozem	226	5.1	559.8	157	2860
2523	45.37	122.6	Chernozem	160	4.9	378	132	3175
2524	43.84	124.52	Chernozem	250	5.6	572	148	3035
2525	44.68	124.51	Chernozem	180	4.2	450	132	2872
2526	44.46	124.77	Chernozem	265	4.6	517.9	140	2895
2527	45.47	122.41	Chernozem	145	4.9	370	130	3100
2528	45.21	122.59	Chernozem	150	4.9	377.9	132	2982.3
2529	45.6	122.53	Chernozem	150	4.9	377.9	132	2982.3
2530	44.38	125.13	Chernozem	220	4.6	550	130	2895
2540	44.32	123.86	Chernozem	195	4.9	470.6	141	2920
2541	45.01	123.84	Chernozem	143	4.6	417.1	145	2846.5
2542	44.99	124.16	Chernozem	150	4.6	417	145	2847
2543	45.17	124.02	Chernozem	145	4.6	417	145	2847
2550	45.48	123.56	Chernozem	150	4	480	130	2790
2551	44.29	125.01	Chernozem	210	4.6	550	130	2895
2552	44.27	124.83	Chernozem	180	4.6	550	130	2895
2553	44.76	122.64	Chernozem	160	5.1	405.7	142	3011.7
2554	45.22	125.52	Chernozem	165	4.5	470	135	2912
2560	44.91	125.24	Chernozem	160	4.5	470	135	2912
2882	44.75	123.07	alkali soil	160	5.1	2932	142	407.6
22101	43.5	129.51	Dark brown forest soil	415	3.9	547	135	2473
22102	42.72	128.9	Dark brown forest soil	500	4.8	510	145	2540
22103	43.52	128.15	Dark brown forest soil	550	2.4	628.4	120	2275
22104	43.69	126.03	Dark brown forest soil	1000	4.9	696	133	2764
22105	42.53	126.49	Dark brown forest soil	550	4.1	750	120	2500
22106	43.79	130.15	Dark brown forest soil	690	3.9	547	135	2473
22107	42.24	127.07	Dark brown forest soil	644	3	780	120	2300
22108	43.4	130.45	Dark brown forest soil	425	3.9	547	135	2473
22109	42.31	126	Dark brown forest soil		4.7	670.5	130	2750
22110	43.94	125.35	Dark brown forest soil	400	4	509	140	2874.2
22114	42.64	126.89	Dark brown forest soil	550	4	760	130	2500
22200	43.81	127.62	Planosol	320	3.4	708	125	2567
22201	43.27	126.15	Planosol	350	4.1	676	125	2501
22202	41.66	128.03	Planosol	1100	1.6	800	108
22203	42.33	126.86	Planosol	550	3.5	800	120
22204	41.89	126.59	Planosol	600	4.9	900	125
22205	43.12	130.89	Planosol	300	5.6	700	141	2585
22206	44.89	126.72	Black soil	227	4	585	144	2840
22207	44.06	125.85	Black soil	230	4.1	573	140	2860
22208	43.53	124.24	Black soil	205	5.8	557.2	153	3045.8
22209	43.35	124.82	Black soil	207	5.6	562	144	3034
22210	44.42	126.26	Black soil	240	4.1	573	145	2861
22211	44.21	125.66	Black soil	200	4.1	573	145	2861
22300	43.62	124.81	Chernozem	205	5.6	563	150	3034
22301	44.54	124.64	Chernozem	250	4.6	450	140	2895
22302	45.32	122.85	Chernozem	160	4.6	400	142	2976
22303	45.35	125.38	Chernozem	190	4.5	423	135	2915
22304	44.29	124.42	Chernozem	220	4.8	500	141	2920
22306	44.7	125.32	Chernozem	180	4.6	517	130	2895
22307	44.78	123.83	Chernozem	160	4.6	417	145	2846
22308	45.59	122.17	Chernozem	150	4.6	378	142	2982
22309	44.92	122.84	Chernozem	160	5.1	410	135	2860
22310	44.75	124.17	Chernozem	140	4.6	417	145	2846
22311	43.99	125.22	Chernozem	200	4.9	560	140	2900
22312	44.65	125.14	Chernozem	190	4.6	518	140	2895
22313	44.45	122.44	Chernozem	150	5.1	405.7	142	3011.7
22315	45.47	123	Chestnut soil	240	4.9	377.9	140	2982.3
22401	45.03	122.29	alkali soil	150	5.1	407.6	145	2860
22402	43.14	125.94	Meadow soil		4.1	125	125	2700
22403	43.48	124.46	Meadow soil		5.8	577	152	3046
22404	43.78	126.57	Meadow soil		4.4	674	134	2821
22405	45.01	126.85	Meadow soil	176	4	550	140	2840.7
22406	44.26	126.11	Meadow soil	210	4.1	573.4	140	2875
22407	43.89	124.29	Meadow soil	150	5.6	562	150	3034
22408	44.21	127.38	Meadow soil	160	3.6	672	140	2700
22409	43.89	125.39	Meadow soil	180	4.6	600	145	2861
22410	44.67	126.67	Meadow soil	200	4	488	140	2841
22411	44.48	127.22	Meadow soil	170	3.6	672.2	140	2700
22412	44.22	127.03	Meadow soil	170	3.6	672	140	2700
22413	44.43	125.66	Meadow soil	180	4.4	567	45	2874
22414	44.51	125.59	Meadow soil	170	4.4	520	144	2871
22415	43.85	125.25	Meadow soil	190	4.9	593	145	2861
22416	45.13	125.06	Meadow soil	180	3.6	528	140	2805
22417	45.02	125.33	Meadow soil	140	3.8	528	142	2805
22418	44.96	125.98	Meadow soil	140	3.8	528	142	2805
22419	45.23	125.27	Meadow soil	180	3.6	528	135	2805
22420	44.15	125	Meadow soil	180	4.6	517	145	2895
22421	43.54	125.33	Meadow soil	180	4.9	559.8	151	2860
22422	44.29	125.3	Meadow soil	160	4.2	530	140	2900
22423	45.3	124.89	Meadow soil	170	4.6	423	140	2953
22424	45.81	122	Meadow soil	150	4.9	377	132	2368
22425	45.05	125.57	Meadow soil	140	4.2	450	135	2911
22426	44.85	125.95	Meadow soil	140	3.8	528	135	2805
22427	44.84	125.62	Meadow soil	190	4.8	450	140	2900
22430	44.24	123.63	Meadow soil	190	4.9	470	141	2920
22431	44.75	123.67	Meadow soil	125	4.6	417.2	145	2546.5
22500	44.62	126.02	new alluvial soil	190	4.4	520	144	2800
22502	45.07	126.47	new alluvial soil	153	4	488	160	2840
22503	44.44	125.86	new alluvial soil	230	4.6	567	144	2874
22504	43.86	123.72	new alluvial soil	110	5.6	463	145	3087
22505	44.62	124.87	new alluvial soil	160	4.6	517		2895
22701	44.43	126.71	peat soil	190	3.6	672	140	2600
22703	42.89	126.14	peat soil	250	4.1	676	125	2501
22801	45.66	122.86	Aeolian sandy soil		4.6	411	133	2915
22804	45.11	125.71	Aeolian sandy soil	140	4.5	423	135	2911
