# Supplementary material for: Regional simulation of soil organic carbon dynamics for dry farmland in Northeast China using the CENTURY model
Source: PLoS One. 2021 Jan 19;16(1):e0245040. doi: 10.1371/journal.pone.0245040 (PMC7815115; doi:10.1371/journal.pone.0245040)
Supplement: S1 Data — (ZIP) [file pone.0245040.s003.zip]

Archive with 15 entries (15 files):
- fig.2.xlsx
- fig.3.xlsx
- fig.6.xlsx
- fig4.xlsx
- table2.xlsx
- table3.xlsx
- Yushu/Control Records.xls
- Yushu/Event Blocks.xls
- Yushu/Events.xls
- Yushu/Monthly Weather.xls
- Yushu/Site Data.xls
- Yushu/Soil Layers.xls
- Yushu/Soils.xls
- Yushu/Weather Station Data.xls
- Yushu/Yushu.mdb
