# Supplementary material for: Regional simulation of soil organic carbon dynamics for dry farmland in Northeast China using the CENTURY model
Source: PLoS One. 2021 Jan 19;16(1):e0245040. doi: 10.1371/journal.pone.0245040 (PMC7815115; doi:10.1371/journal.pone.0245040)
Supplement: S1 Data — (ZIP) [file pone.0245040.s003.zip › fig.2.xlsx]

## Sheet: Sheet1
Site	year	SOC Measured (Mg/ha)	SOC Simulated (Mg/ha)
JLX13-02	1988	24.128	24.3399
JLX13-02	1989	24.824	24.8091
JLX13-02	1990	25.288	25.1295
JLX13-02	1991	24.012	25.3377
JLX13-02	1992	24.94	25.6897
JLX13-02	1993	25.056	25.9644
JLX13-02	1994	24.012	26.3256
JLX13-02	1995	23.664	26.5772
JLX13-02	1996	25.288	26.8878
JLX13-02	1997	26.1	27.1903
JLX13-02	1998	25.404	27.5382
JLX13-02	1999	25.984	28.0566
JLX13-02	2000	24.244	28.1937
JLX13-02	2001	26.564	28.7196
JLX13-02	2002	27.376	28.8674
JLX13-02	2003	28.304	29.1041
JLX13-02	2004	29.696	29.4214
JLX13-02	2005	30.276	29.6042
JLX13-02	2006	28.304	29.8918
JLX13-02	2007	30.74	29.9735
