# Supplementary material for: Regional simulation of soil organic carbon dynamics for dry farmland in Northeast China using the CENTURY model
Source: PLoS One. 2021 Jan 19;16(1):e0245040. doi: 10.1371/journal.pone.0245040 (PMC7815115; doi:10.1371/journal.pone.0245040)
Supplement: S1 Data — (ZIP) [file pone.0245040.s003.zip › fig.3.xlsx]

## Sheet: Sheet1
	-15~-10	-10~-5	-5~0	0~5	>5
Dark brown forest soil	38	15	60	93	0
Planosol	0	34	56	47	0
Meadow soil	0	2	165	212	35
Aeolian sandy soil	0	0	82	31	0
Chernozem	0	5	173	53	0
Black soil	0	3	40	25	0
