# Supplementary material for: Regional simulation of soil organic carbon dynamics for dry farmland in Northeast China using the CENTURY model
Source: PLoS One. 2021 Jan 19;16(1):e0245040. doi: 10.1371/journal.pone.0245040 (PMC7815115; doi:10.1371/journal.pone.0245040)
Supplement: S1 Data — (ZIP) [file pone.0245040.s003.zip › fig.6.xlsx]

## Sheet: Sheet1
soil type	1985	1986	1987	1988	1989	1990	1991	1992	1993	1994	1995	1996	1997	1998	1999	2000	2001	2002	2003	2004	2005	2006	2007	2008	2009	2010	2011	2012	2013	2014	2015
Aeolian sandy soil	17.964	17.8982	17.7942	17.741	17.7261	17.7948	17.6787	17.6949	17.6886	17.722	17.6372	17.6843	17.5612	17.554	17.5006	17.3778	17.2593	17.2278	17.2477	17.1783	17.23	17.235	17.1976	17.2492	17.2445	17.1767	17.1223	17.0691	17.0271	16.9788	16.938
Chernozem	28.603	28.4668	28.3778	28.2666	28.1059	28.1308	27.9959	27.9858	27.8891	27.8441	27.672	27.6145	27.4797	27.5042	27.4599	27.3103	27.1568	27.1936	27.1804	27.0577	27.0825	27.0146	26.8845	26.9354	26.9509	26.9082	26.8686	26.8312	26.7968	26.767	26.7365
Black soil	34.357	34.2302	34.0988	34.0026	33.7949	33.7607	33.6244	33.5743	33.4827	33.4862	33.3579	33.3086	33.2	33.1985	33.1767	32.9894	32.9151	32.8987	32.9554	32.9558	33.0414	33.1001	33.0208	33.1026	33.1799	33.185	33.1823	33.1788	33.1782	33.1823	33.1849
Meadow soil	35.5377	35.5084	35.4777	35.4819	35.4102	35.5089	35.4711	35.5347	35.5657	35.6325	35.6807	35.7608	35.7524	35.859	35.9212	35.8689	35.8805	35.952	36.0493	36.1444	36.2717	36.3765	36.3855	36.5749	36.7092	36.7453	36.7758	36.8095	36.8427	36.8784	36.9134
Dark brown forest soil	47.6065	47.3983	47.2298	47.1033	46.9078	46.8157	46.6048	46.546	46.3954	46.2592	46.2815	46.2385	46.056	46.0003	46.0629	46.0544	45.9743	45.9739	45.8995	45.8836	45.8901	45.8938	45.86	45.8643	45.8304	45.7599	45.6825	45.6027	45.5277	45.4522	45.3791
Planosol	68.4792	68.2933	68.1428	68.0097	67.8017	67.6981	67.4609	67.3654	67.1796	67.0501	66.9734	66.8992	66.6895	66.5644	66.5836	66.5733	66.4528	66.384	66.3314	66.1461	66.0826	66.0042	65.8414	65.775	65.7121	65.5841	65.4468	65.3097	65.1704	65.0379	64.9036
socs
soil type	1985	1986	1987	1988	1989	1990	1991	1992	1993	1994	1995	1996	1997	1998	1999	2000	2001	2002	2003	2004	2005	2006	2007	2008	2009	2010	2011	2012	2013	2014	2015
Dark brown forest soil	18.3209	18.2408	18.1759	18.1272	18.052	18.0166	17.9354	17.9128	17.8548	17.8024	17.811	17.7944	17.7242	17.7028	17.7269	17.7236	17.6927	17.6926	17.664	17.6578	17.6603	17.6618	17.6488	17.6504	17.6374	17.6102	17.5804	17.5498	17.5209	17.4918	17.4637
Planosol	25.4869	25.4177	25.3617	25.3122	25.2348	25.1962	25.1079	25.0724	25.0032	24.955	24.9265	24.8989	24.8208	24.7743	24.7814	24.7775	24.7327	24.7071	24.6875	24.6186	24.5949	24.5658	24.5052	24.4804	24.457	24.4094	24.3583	24.3073	24.2554	24.2061	24.1561
Meadow soil	50.2996	50.2582	50.2147	50.2207	50.1192	50.2589	50.2054	50.2954	50.3392	50.4338	50.5021	50.6155	50.6035	50.7545	50.8425	50.7684	50.7848	50.886	51.0237	51.1583	51.3385	51.4868	51.4996	51.7677	51.9578	52.0088	52.052	52.0997	52.1467	52.1972	52.2467
Aeolian sandy soil	10.3792	10.3412	10.2811	10.2503	10.2417	10.2814	10.2143	10.2237	10.2201	10.2393	10.1903	10.2176	10.1464	10.1423	10.1114	10.0405	9.97201	9.95379	9.9653	9.9252	9.95506	9.95798	9.93635	9.96615	9.96344	9.92429	9.89287	9.86212	9.83788	9.80996	9.78637
Chernozem	51.1723	50.9286	50.7693	50.5704	50.2828	50.3275	50.0861	50.0679	49.895	49.8145	49.5066	49.4038	49.1626	49.2064	49.1271	48.8595	48.5849	48.6508	48.6272	48.4075	48.452	48.3304	48.0977	48.1887	48.2166	48.1401	48.0694	48.0023	47.9409	47.8875	47.833
Black soil	29.3778	29.2693	29.1569	29.0747	28.8971	28.8678	28.7513	28.7084	28.6301	28.6331	28.5234	28.4813	28.3884	28.3872	28.3685	28.2084	28.1448	28.1308	28.1793	28.1796	28.2528	28.303	28.2352	28.3052	28.3712	28.3756	28.3733	28.3703	28.3697	28.3733	28.3755
