# Supplementary material for: Regional simulation of soil organic carbon dynamics for dry farmland in Northeast China using the CENTURY model
Source: PLoS One. 2021 Jan 19;16(1):e0245040. doi: 10.1371/journal.pone.0245040 (PMC7815115; doi:10.1371/journal.pone.0245040)
Supplement: S1 Data — (ZIP) [file pone.0245040.s003.zip › fig4.xlsx]

## Sheet: Sheet1
	SOCS	SOCD
1985	194.993	34.3575
1986	194.406	34.2539
1987	193.912	34.1669
1988	193.494	34.0934
1989	192.764	33.9647
1990	192.904	33.9893
1991	192.261	33.876
1992	192.279	33.8791
1993	191.955	33.8221
1994	191.898	33.812
1995	191.489	33.7401
1996	191.458	33.7346
1997	190.914	33.6387
1998	191.073	33.6667
1999	191.093	33.6701
2000	190.506	33.5668
2001	190.025	33.482
2002	190.163	33.5064
2003	190.307	33.5317
2004	190.132	33.5009
2005	190.448	33.5566
2006	190.523	33.5697
2007	190.12	33.4987
2008	190.592	33.582
2009	190.862	33.6295
2010	190.728	33.6059
2011	190.583	33.5804
2012	190.443	33.5557
2013	190.32	33.534
2014	190.21	33.5146
2015	190.102	33.4956
