# Supplementary material for: Regional simulation of soil organic carbon dynamics for dry farmland in Northeast China using the CENTURY model
Source: PLoS One. 2021 Jan 19;16(1):e0245040. doi: 10.1371/journal.pone.0245040 (PMC7815115; doi:10.1371/journal.pone.0245040)
Supplement: S1 Data — (ZIP) [file pone.0245040.s003.zip › table2.xlsx]

## Sheet: Sheet1
PROV	PMBM	SOCD1985	SOCD2015
吉林	2020	26.35	32.54
吉林	2103	63.42	56.43
吉林	2121	52.32	52.19
吉林	2124	37.63	33.47
吉林	2162	35.52	38.7
吉林	2200	49.57	50.19
吉林	2202	56.71	60.31
吉林	2204	76.5	71.58
吉林	2205	78.66	70.41
吉林	2220	88.79	81.46
吉林	2221	50.72	51.23
吉林	2230	90.3	84.43
吉林	2231	47.32	47.21
吉林	2402	34.94	32.51
吉林	2403	32.57	30.63
吉林	2404	39.97	36.86
吉林	2405	23.21	25.41
吉林	2406	53.75	47.98
吉林	2407	32.5	31.79
吉林	2421	42.48	42.65
吉林	2422	35.46	32.29
吉林	2430	33.32	31.23
吉林	2500	22.68	20.34
吉林	2502	14.86	14.49
吉林	2503	35.97	37.71
吉林	2504	25.96	23.64
吉林	2506	15.91	16.64
吉林	2520	50.31	48.98
吉林	2521	35.78	37.84
吉林	2522	32.01	31.39
吉林	2523	19.04	21.28
吉林	2524	31.73	28.77
吉林	2525	33.18	28.52
吉林	2526	28.5	27.1
吉林	2527	40.42	33.76
吉林	2528	30.88	27.6
吉林	2529	47.76	45.29
吉林	2530	37.39	39.59
吉林	2540	15.72	14.5
吉林	2541	17.51	15.64
吉林	2542	29.96	25.07
吉林	2543	28.3	23.16
吉林	2550	23.44	19.84
吉林	2551	31.87	34.01
吉林	2552	23.85	28.05
吉林	2553	19.08	16.33
吉林	2554	33.82	30.17
吉林	2560	24.85	23.73
吉林	2882	14.06	13.71
吉林	22101	52.69	49.99
吉林	22102	26.31	23.48
吉林	22103	95.32	82.94
吉林	22104	29.92	32.91
吉林	22105	88.55	75.4
吉林	22106	66.72	56.21
吉林	22107	52.58	49.24
吉林	22108	37.11	33.44
吉林	22109	30.57	33.72
吉林	22110	16.94	19.55
吉林	22114	56.67	59.19
吉林	22200	82.96	76.97
吉林	22201	44.19	45.32
吉林	22203	62.89	64.33
吉林	22205	36.6	35.75
吉林	22206	51.99	47.19
吉林	22207	18.59	21.92
吉林	22208	37.17	33.88
吉林	22209	17.22	18.99
吉林	22210	21.51	23.57
吉林	22211	8	12.29
吉林	22300	27.92	30.25
吉林	22301	25.67	24.73
吉林	22302	20.9	19.41
吉林	22304	30.96	27.82
吉林	22306	31.99	34.25
吉林	22307	25.29	21.44
吉林	22308	25.75	22.45
吉林	22309	23.1	21.11
吉林	22311	33.88	36.86
吉林	22312	33.5	31.24
吉林	22313	29.66	24.98
吉林	22315	33.3	33.24
吉林	22401	24.24	21.13
吉林	22402	88.57	83.38
吉林	22403	28.71	27.66
吉林	22404	51.88	51.49
吉林	22405	53.15	51.34
吉林	22406	44.11	43.97
吉林	22407	35.41	37.67
吉林	22408	21.75	27.76
吉林	22409	32.16	34.11
吉林	22410	50.64	49.31
吉林	22411	43.75	47.16
吉林	22412	72.63	70.41
吉林	22413	36.71	37.97
吉林	22414	25.43	27.86
吉林	22415	53.64	52.37
吉林	22416	30.61	27.65
吉林	22417	58.8	54.96
吉林	22418	26.32	27.35
吉林	22419	37.06	32.21
吉林	22420	35.98	34.14
吉林	22421	40.05	38.01
吉林	22422	56.69	55.82
吉林	22423	44.34	44.39
吉林	22424	36.53	35.51
吉林	22426	38.14	34.18
吉林	22427	20.64	23.94
吉林	22430	26.1	22.52
吉林	22431	28.11	25.12
吉林	22500	20.83	21.64
吉林	22502	31.4	28.57
吉林	22505	37.63	40.62
吉林	22701	202.8	165.4
吉林	22801	16.76	14.88
吉林	22804	11.36	11.58
		39.5362	37.8861
