# Supplementary material for: Regional simulation of soil organic carbon dynamics for dry farmland in Northeast China using the CENTURY model
Source: PLoS One. 2021 Jan 19;16(1):e0245040. doi: 10.1371/journal.pone.0245040 (PMC7815115; doi:10.1371/journal.pone.0245040)
Supplement: S1 Data — (ZIP) [file pone.0245040.s003.zip › table3.xlsx]

## Sheet: Sheet1
Soil type	Sand	Silty sand	Clay particle	BD	SOM(g/kg)	pH
Aeolian sandy soil	78.36	9.72	11.92	1.46	9.5	8.1
Black soil	38.69	43.08	18.23	1.16	40	7.2
Chernozem	34.49	40.64	24.87	1.3	32.9	7.8
Dark brown forest soil	47.095	31.9	21.005	1.07	41.3	5.85
Meadow soil	33.39	46.545	20.065	1.295	33.55	5.7
Planosol	20.285	57.385	22.33	1.38	38.1	5.05
