# Supplementary material for: Regional simulation of soil organic carbon dynamics for dry farmland in Northeast China using the CENTURY model
Source: PLoS One. 2021 Jan 19;16(1):e0245040. doi: 10.1371/journal.pone.0245040 (PMC7815115; doi:10.1371/journal.pone.0245040)
Supplement: S1 Data — (ZIP) [file pone.0245040.s003.zip › Yushu/Control Records.xls]

## Sheet: Control_Records
ID	Description	State FIPS	County FIPS	MLRA	HUC	PSU	Point	Rotation	Tillage	Irrigation	NRI Crop 1992	Soil ID	Weather ID	Latitude	Longitude	Hydric	AGPPA	AGPPB	ANEREF(1)	ANEREF(2)	ANEREF(3)	ANIMPT	BGPPA	BGPPB	CO2PPM(1)	CO2PPM(2)	CO2RMP	DAMR(1,1)	DAMR(1,2)	DAMR(1,3)	DAMR(2,1)	DAMR(2,2)	DAMR(2,3)	DAMRMN(1)	DAMRMN(2)	DAMRMN(3)	DEC1(1)	DEC1(2)	DEC2(1)	DEC2(2)	DEC3(1)	DEC3(2)	Dec4	Dec5	DECK5	DLIGDF	DRESP	EDEPTH	ELITST
106	JLX13-02	0	0		0	0	0	0	0	0	0	56	242	44.83	126.05	1	0	7.7	0.9	2	0.1	15	100	7	350	640	1	0	0	0.01	0.02	0.02	0.04	15	150	150	3.9	4.9	14.8	18.5	6	7.3	0.0045	0.2	5	-4	0.999	0.2	0.4
[truncated: 162 more columns]
