# Supplementary material for: Regional simulation of soil organic carbon dynamics for dry farmland in Northeast China using the CENTURY model
Source: PLoS One. 2021 Jan 19;16(1):e0245040. doi: 10.1371/journal.pone.0245040 (PMC7815115; doi:10.1371/journal.pone.0245040)
Supplement: S1 Data — (ZIP) [file pone.0245040.s003.zip › Yushu/Event Blocks.xls]

## Sheet: Event_Blocks
ID	Block Number	Description	First Year	Last Year	Repeating Years	Output Month	Output Interval	Weather Choice	Weather ID
106	1001	Grassland, mod graze, 15-yr fire	1	6901	15	12	100	1	0
106	1002	Modern farming	6902	6987	1	12	1	1	0
106	1003	Recorded farming	6988	7007	10	12	1	3	5
