# Supplementary material for: Regional simulation of soil organic carbon dynamics for dry farmland in Northeast China using the CENTURY model
Source: PLoS One. 2021 Jan 19;16(1):e0245040. doi: 10.1371/journal.pone.0245040 (PMC7815115; doi:10.1371/journal.pone.0245040)
Supplement: S1 Data — (ZIP) [file pone.0245040.s003.zip › Yushu/Events.xls]

## Sheet: Events
ID	Block Number	Year	Month	Day	Type	Item	Parameter 1	Parameter 2
106	1001	1	1		1	G1	0	0
106	1001	1	3		4		0	0
106	1001	1	5		11	GH	0	0
106	1001	1	6		11	GH	0	0
106	1001	1	7		11	GH	0	0
106	1001	1	8		11	GH	0	0
106	1001	1	9		11	GH	0	0
106	1001	1	10		6		0	0
106	1001	2	3		4		0	0
106	1001	2	5		11	GH	0	0
106	1001	2	6		11	GH	0	0
106	1001	2	7		11	GH	0	0
106	1001	2	8		11	GH	0	0
106	1001	2	9		11	GH	0	0
106	1001	2	10		6		0	0
106	1001	3	3		4		0	0
106	1001	3	5		11	GH	0	0
106	1001	3	6		11	GH	0	0
106	1001	3	7		11	GH	0	0
106	1001	3	8		11	GH	0	0
106	1001	3	9		11	GH	0	0
106	1001	3	10		6		0	0
106	1001	4	3		4		0	0
106	1001	4	5		11	GH	0	0
106	1001	4	6		11	GH	0	0
106	1001	4	7		11	GH	0	0
106	1001	4	8		11	GH	0	0
106	1001	4	9		11	GH	0	0
106	1001	4	10		6		0	0
106	1001	5	3		4		0	0
106	1001	5	5		11	GH	0	0
106	1001	5	6		11	GH	0	0
106	1001	5	7		11	GH	0	0
106	1001	5	8		11	GH	0	0
106	1001	5	9		11	GH	0	0
106	1001	5	10		6		0	0
106	1001	6	3		4		0	0
106	1001	6	5		11	GH	0	0
106	1001	6	6		11	GH	0	0
106	1001	6	7		11	GH	0	0
106	1001	6	8		11	GH	0	0
106	1001	6	9		11	GH	0	0
106	1001	6	10		6		0	0
106	1001	7	3		4		0	0
106	1001	7	5		11	GH	0	0
106	1001	7	6		11	GH	0	0
106	1001	7	7		11	GH	0	0
106	1001	7	8		11	GH	0	0
106	1001	7	9		11	GH	0	0
106	1001	7	10		6		0	0
106	1001	8	3		4		0	0
106	1001	8	5		11	GH	0	0
106	1001	8	6		11	GH	0	0
106	1001	8	7		11	GH	0	0
106	1001	8	8		11	GH	0	0
106	1001	8	9		11	GH	0	0
106	1001	8	10		6		0	0
106	1001	9	3		4		0	0
106	1001	9	5		11	GH	0	0
106	1001	9	6		11	GH	0	0
106	1001	9	7		11	GH	0	0
106	1001	9	8		11	GH	0	0
106	1001	9	9		11	GH	0	0
106	1001	9	10		6		0	0
106	1001	10	3		4		0	0
106	1001	10	5		11	GH	0	0
106	1001	10	6		11	GH	0	0
106	1001	10	7		11	GH	0	0
106	1001	10	8		11	GH	0	0
106	1001	10	9		11	GH	0	0
106	1001	10	10		6		0	0
106	1001	11	3		4		0	0
106	1001	11	5		11	GH	0	0
106	1001	11	6		11	GH	0	0
106	1001	11	7		11	GH	0	0
106	1001	11	8		11	GH	0	0
106	1001	11	9		11	GH	0	0
106	1001	11	10		6		0	0
106	1001	12	3		4		0	0
106	1001	12	5		11	GH	0	0
106	1001	12	6		11	GH	0	0
106	1001	12	7		11	GH	0	0
106	1001	12	8		11	GH	0	0
106	1001	12	9		11	GH	0	0
106	1001	12	10		6		0	0
106	1001	13	3		4		0	0
106	1001	13	5		11	GH	0	0
106	1001	13	6		11	GH	0	0
106	1001	13	7		11	GH	0	0
106	1001	13	8		11	GH	0	0
106	1001	13	9		11	GH	0	0
106	1001	13	10		6		0	0
106	1001	14	3		4		0	0
106	1001	14	5		11	GH	0	0
106	1001	14	6		11	GH	0	0
106	1001	14	7		11	GH	0	0
106	1001	14	8		11	GH	0	0
106	1001	14	9		11	GH	0	0
106	1001	14	10		6		0	0
106	1001	15	3		4		0	0
106	1001	15	5		11	GH	0	0
106	1001	15	6		11	GH	0	0
106	1001	15	7		11	GH	0	0
106	1001	15	8		13	C	0	0
106	1001	15	10		6		0	0
106	1002	1	5		1	SYBN1	0	0
106	1002	1	5		2		0	0
106	1002	1	5		8	CTIL	0	0
106	1002	1	9		3	G100S	0	0
106	1002	1	9		5		0	0
106	1003	1	5		8	CTIL	0	0
106	1003	1	5		9	IM35	0	0
106	1003	1	5		7	N19	0	0
106	1003	1	5		10	A50	0	0
106	1003	1	5		1	C1	0	0
106	1003	1	5		2		0	0
106	1003	1	9		5		0	0
106	1003	1	9		3	G85S	0	0
106	1003	2	5		8	CTIL	0	0
106	1003	2	5		9	IM34	0	0
106	1003	2	5		7	N18	0	0
106	1003	2	5		10	A50	0	0
106	1003	2	5		1	C1	0	0
106	1003	2	5		2		0	0
106	1003	2	9		5		0	0
106	1003	2	9		3	G85S	0	0
106	1003	3	5		8	CTIL	0	0
106	1003	3	5		9	IM0	0	0
106	1003	3	5		7	N0	0	0
106	1003	3	5		10	A50	0	0
106	1003	3	5		1	C1	0	0
106	1003	3	5		2		0	0
106	1003	3	9		5		0	0
106	1003	3	9		3	G85S	0	0
106	1003	4	5		8	CTIL	0	0
106	1003	4	5		9	IM0	0	0
106	1003	4	5		7	N21	0	0
106	1003	4	5		10	A50	0	0
106	1003	4	5		1	C1	0	0
106	1003	4	5		2		0	0
106	1003	4	9		5		0	0
106	1003	4	9		3	G85S	0	0
106	1003	5	5		8	CTIL	0	0
106	1003	5	5		9	IM0	0	0
106	1003	5	5		7	N20	0	0
106	1003	5	5		10	A50	0	0
106	1003	5	5		1	C1	0	0
106	1003	5	5		2		0	0
106	1003	5	9		5		0	0
106	1003	5	9		3	G85S	0	0
106	1003	6	5		8	CTIL	0	0
106	1003	6	5		9	IM0	0	0
106	1003	6	5		7	N5	0	0
106	1003	6	5		10	A50	0	0
106	1003	6	5		1	C1	0	0
106	1003	6	5		2		0	0
106	1003	6	9		5		0	0
106	1003	6	9		3	G85S	0	0
106	1003	7	5		8	CTIL	0	0
106	1003	7	5		9	IM0	0	0
106	1003	7	5		7	N24	0	0
106	1003	7	5		10	A50	0	0
106	1003	7	5		1	C1	0	0
106	1003	7	5		2		0	0
106	1003	7	9		5		0	0
106	1003	7	9		3	G85S	0	0
106	1003	8	5		8	CTIL	0	0
106	1003	8	5		9	IM0	0	0
106	1003	8	5		7	N20	0	0
106	1003	8	5		10	A50	0	0
106	1003	8	5		1	C1	0	0
106	1003	8	5		2		0	0
106	1003	8	9		5		0	0
106	1003	8	9		3	G85S	0	0
106	1003	9	5		8	CTIL	0	0
106	1003	9	5		9	IM0	0	0
106	1003	9	5		7	N20	0	0
106	1003	9	5		10	A50	0	0
106	1003	9	5		1	C1	0	0
106	1003	9	5		2		0	0
106	1003	9	9		5		0	0
106	1003	9	9		3	G85S	0	0
106	1003	10	5		8	CTIL	0	0
106	1003	10	5		9	IM0	0	0
106	1003	10	5		7	N20	0	0
106	1003	10	5		10	A50	0	0
106	1003	10	5		1	C1	0	0
106	1003	10	5		2		0	0
106	1003	10	9		5		0	0
106	1003	10	9		3	G85S	0	0
106	1003	11	5		8	CTIL	0	0
106	1003	11	5		9	IM0	0	0
106	1003	11	5		7	N20	0	0
106	1003	11	5		10	A50	0	0
106	1003	11	5		1	C1	0	0
106	1003	11	5		2		0	0
106	1003	11	9		5		0	0
106	1003	11	9		3	G85S	0	0
106	1003	12	5		8	CTIL	0	0
106	1003	12	5		9	IM135	0	0
106	1003	12	5		7	N20	0	0
106	1003	12	5		10	A50	0	0
106	1003	12	5		1	C1	0	0
106	1003	12	5		2		0	0
106	1003	12	9		5		0	0
106	1003	12	9		3	G85S	0	0
106	1003	13	5		8	CTIL	0	0
106	1003	13	5		9	IM0	0	0
106	1003	13	5		7	N15	0	0
106	1003	13	5		10	A50	0	0
106	1003	13	5		1	C1	0	0
106	1003	13	5		2		0	0
106	1003	13	9		5		0	0
106	1003	13	9		3	G85S	0	0
106	1003	14	5		8	CTIL	0	0
106	1003	14	5		9	IM95	0	0
106	1003	14	5		7	N15	0	0
106	1003	14	5		10	A50	0	0
106	1003	14	5		1	C1	0	0
106	1003	14	5		2		0	0
106	1003	14	9		5		0	0
106	1003	14	9		3	G85S	0	0
106	1003	15	5		8	CTIL	0	0
106	1003	15	5		9	IM0	0	0
106	1003	15	5		7	N14	0	0
106	1003	15	5		10	A50	0	0
106	1003	15	5		1	C1	0	0
106	1003	15	5		2		0	0
106	1003	15	9		5		0	0
106	1003	15	9		3	G85S	0	0
106	1003	16	5		8	CTIL	0	0
106	1003	16	5		9	IM0	0	0
106	1003	16	5		7	N14	0	0
106	1003	16	5		10	A50	0	0
106	1003	16	5		1	C1	0	0
106	1003	16	5		2		0	0
106	1003	16	9		5		0	0
106	1003	16	9		3	G85S	0	0
106	1003	17	5		8	CTIL	0	0
106	1003	17	5		9	IM0	0	0
106	1003	17	5		7	N12	0	0
106	1003	17	5		10	A50	0	0
106	1003	17	5		1	C1	0	0
106	1003	17	5		2		0	0
106	1003	17	9		5		0	0
106	1003	17	9		3	G85S	0	0
106	1003	18	5		8	CTIL	0	0
106	1003	18	5		9	IM1	0	0
106	1003	18	5		7	N9	0	0
106	1003	18	5		10	A50	0	0
106	1003	18	5		1	C1	0	0
106	1003	18	5		2		0	0
106	1003	18	9		5		0	0
106	1003	18	9		3	G85S	0	0
106	1003	19	5		8	CTIL	0	0
106	1003	19	5		9	IM52	0	0
106	1003	19	5		7	N12	0	0
106	1003	19	5		10	A50	0	0
106	1003	19	5		1	C1	0	0
106	1003	19	5		2		0	0
106	1003	19	9		5		0	0
106	1003	19	9		3	G85S	0	0
106	1003	20	5		8	CTIL	0	0
106	1003	20	5		9	IM0	0	0
106	1003	20	5		7	N12	0	0
106	1003	20	5		10	A50	0	0
106	1003	20	5		1	C1	0	0
106	1003	20	5		2		0	0
106	1003	20	9		5		0	0
106	1003	20	9		3	G85S	0	0
