# Supplementary material for: Regional simulation of soil organic carbon dynamics for dry farmland in Northeast China using the CENTURY model
Source: PLoS One. 2021 Jan 19;16(1):e0245040. doi: 10.1371/journal.pone.0245040 (PMC7815115; doi:10.1371/journal.pone.0245040)
Supplement: S1 Data — (ZIP) [file pone.0245040.s003.zip › Yushu/Monthly Weather.xls]

## Sheet: Monthly_Weather
ID	Month	PRECIP	PRCSTD	PRCSKW	TMN2M	TMX2M
242	1	3.4	0	0	-20.3	-8.8
242	2	3.8	0	0	-20.3	-9
242	3	8.3	0	0	-11.2	2
242	4	49.3	0	0	-0.6	11.7
242	5	42.5	0	0	7.9	19.7
242	6	95.8	0	0	14.9	27.3
242	7	327	0	0	18.2	26.7
242	8	103.3	0	0	18.2	26.4
242	9	74.4	0	0	9.9	20.7
242	10	8.6	0	0	0.9	13.1
242	11	7.8	0	0	-9.6	0.9
242	12	6	0	0	-19.3	-9.2
