# Supplementary material for: Regional simulation of soil organic carbon dynamics for dry farmland in Northeast China using the CENTURY model
Source: PLoS One. 2021 Jan 19;16(1):e0245040. doi: 10.1371/journal.pone.0245040 (PMC7815115; doi:10.1371/journal.pone.0245040)
Supplement: S1 Data — (ZIP) [file pone.0245040.s003.zip › Yushu/Site Data.xls]

## Sheet: Site_Data
ID	IVAUTO	NELEM	EPNFA(1)	EPNFA(2)	EPNFS(1)	EPNFS(2)	SATMOS(1)	SATMOS(2)	SIRRI	SOM1CI(1,1)	SOM1CI(1,2)	SOM1CI(2,1)	SOM1CI(2,2)	SOM2CI(1)	SOM2CI(2)	SOM3CI(1)	SOM3CI(2)	RCES1(1,1)	RCES1(1,2)	RCES1(1,3)	RCES1(2,1)	RCES1(2,2)	RCES1(2,3)	RCES2(1)	RCES2(2)	RCES2(3)	RCES3(1)	RCES3(2)	RCES3(3)	CLITTR(1,1)	CLITTR(1,2)	CLITTR(2,1)	CLITTR(2,2)	RCELIT(1,1)	RCELIT(1,2)	RCELIT(1,3)	RCELIT(2,1)	RCELIT(2,2)	RCELIT(2,3)	AGLCIS(1)	AGLCIS(2)	AGLIVE(1)	AGLIVE(2)	AGLIVE(3)	BGLCIS(1)	BGLCIS(2)	BGLIVE(1)	BGLIVE(2)	BGLIVE(3)
106	0	1	0.21	0.0028	0.92	0.028	0	0	0	0	0	0	0	0	0	0	0	15.818	92.476	57.791	11.59	40.358	88.241	18.007	128.29	291.84	7.406	28.47	91.677	64.815	0	332.46	0	96.377	433.07	300	110.53	471.86	300	21.231	0	0.43836	0.0544	0	369.69	0	6.5784	0.9479	0.45
[truncated: 149 more columns]
