# Supplementary material for: Regional simulation of soil organic carbon dynamics for dry farmland in Northeast China using the CENTURY model
Source: PLoS One. 2021 Jan 19;16(1):e0245040. doi: 10.1371/journal.pone.0245040 (PMC7815115; doi:10.1371/journal.pone.0245040)
Supplement: S1 Data — (ZIP) [file pone.0245040.s003.zip › Yushu/Soil Layers.xls]

## Sheet: Soil_Layers
Soil ID	Layer Number	Depth	Wilting Point	Field Capacity	Mineral N	Mineral P	Mineral S	Initial Relative Water Content	Transpiration Loss Weighing Factor	Bulk Density	TCOEFF	Fraction of Sand	Fraction of Clay	Organic Matter	DELTAMIN	Saturated Conductivity	pH
56	1	28	0.19	0.42	0	0	0	0	2.98023e-08	0	0	0	0	0	0	0	0
56	2	33	0.18	0.38	0	0	0	0	2.98023e-08	0	0	0	0	0	0	0	0
56	3	54	0.17	0.37	0	0	0	0	2.98023e-08	0	0	0	0	0	0	0	0
56	4	200	0.16	0.36	0	0	0	0	2.98023e-08	0	0	0	0	0	0	0	0
