# Supplementary material for: Regional simulation of soil organic carbon dynamics for dry farmland in Northeast China using the CENTURY model
Source: PLoS One. 2021 Jan 19;16(1):e0245040. doi: 10.1371/journal.pone.0245040 (PMC7815115; doi:10.1371/journal.pone.0245040)
Supplement: S1 Data — (ZIP) [file pone.0245040.s003.zip › Yushu/Soils.xls]

## Sheet: Soils
Soil ID	Name	Soils 5 ID	Map Unit Symbol	Fraction of Sand	Fraction of Silt	Fraction of Clay	Fraction of Rock	Bulk Density	Number of Layers	Number of Layers in Top Level	Drain	Base Flow	Storm Flow	PRECRO	FRACRO	SWFlag	pH	Labile P Slope Fraction	Maximum P Sorption
56	JLX13-02	LA0005	BBC	0.45	0.34	0.19	0	1	4	4	0.65	0	0	0	0	0	5	1	5
