# Supplementary material for: Regional simulation of soil organic carbon dynamics for dry farmland in Northeast China using the CENTURY model
Source: PLoS One. 2021 Jan 19;16(1):e0245040. doi: 10.1371/journal.pone.0245040 (PMC7815115; doi:10.1371/journal.pone.0245040)
Supplement: S1 Data — (ZIP) [file pone.0245040.s003.zip › Yushu/Weather Station Data.xls]

## Sheet: Weather_Station_Data
ID	Year	Month	PRECIP	PRCSTD	PRCSKW	TMN2M	TMX2M
5	6988	1	3.4	0	0	-20.3	-8.8
5	6988	2	3.8	0	0	-20.3	-9
5	6988	3	8.3	0	0	-11.2	2
5	6988	4	49.3	0	0	-0.6	11.7
5	6988	5	42.5	0	0	7.9	19.7
5	6988	6	95.8	0	0	14.9	27.3
5	6988	7	327	0	0	18.2	26.7
5	6988	8	103.3	0	0	18.2	26.4
5	6988	9	74.4	0	0	9.9	20.7
5	6988	10	8.6	0	0	0.9	13.1
5	6988	11	7.8	0	0	-9.6	0.9
5	6988	12	6	0	0	-19.3	-9.2
5	6989	1	2.4	0	0	-20.4	-9.7
5	6989	2	10.4	0	0	-16.8	-3.8
5	6989	3	2.5	0	0	-7.4	4.8
5	6989	4	4.7	0	0	0.7	15.1
5	6989	5	35.7	0	0	8.2	21.4
5	6989	6	67.1	0	0	15	25.1
5	6989	7	109.6	0	0	17.5	26.6
5	6989	8	19.9	0	0	16.3	27.4
5	6989	9	57.9	0	0	8.4	19.7
5	6989	10	15.9	0	0	1.4	13.3
5	6989	11	4.8	0	0	-8.8	1.7
5	6989	12	6.5	0	0	-18.1	-8.1
5	6990	1	1.6	0	0	-26.1	-14.6
5	6990	2	11.4	0	0	-15	-4
5	6990	3	23.4	0	0	-3.5	7.3
5	6990	4	25.6	0	0	1.1	12.4
5	6990	5	60.2	0	0	9.3	20.4
5	6990	6	104.9	0	0	15.2	25.4
5	6990	7	164.7	0	0	18.4	26.8
5	6990	8	54.1	0	0	16.9	26
5	6990	9	61.6	0	0	8.7	20.6
5	6990	10	10.4	0	0	3.6	16
5	6990	11	9.8	0	0	-6.5	3.5
5	6990	12	4.8	0	0	-15.8	-6
5	6991	1	2.1	0	0	-22.8	-12.2
5	6991	2	1.8	0	0	-18.1	-6.3
5	6991	3	4	0	0	-10.2	1.5
5	6991	4	36.3	0	0	1.3	13.1
5	6991	5	46.1	0	0	8.9	21.4
5	6991	6	101.4	0	0	14.4	25.1
5	6991	7	196.7	0	0	17.3	26
5	6991	8	8.6	0	0	18	28.9
5	6991	9	65.4	0	0	9.1	21.1
5	6991	10	16.9	0	0	1.6	12.5
5	6991	11	5.6	0	0	-8	2.4
5	6991	12	3.3	0	0	-19.7	-8.4
5	6992	1	1.3	0	0	-20.2	-9.1
5	6992	2	4.6	0	0	-18	-4.8
5	6992	3	5	0	0	-7.8	5.4
5	6992	4	38.3	0	0	1.1	13.5
5	6992	5	84.8	0	0	8.4	20.4
5	6992	6	41.9	0	0	13.1	24.1
5	6992	7	113.7	0	0	17.6	28.5
5	6992	8	104	0	0	16.7	26.1
5	6992	9	42.1	0	0	8	20.1
5	6992	10	21.6	0	0	1.4	14.3
5	6992	11	10.5	0	0	-11.2	-1.1
5	6992	12	4.7	0	0	-19.5	-8.6
5	6993	1	0.4	0	0	-23	-10.6
5	6993	2	6.1	0	0	-16.1	-4.3
5	6993	3	0	0	0	-6.9	6.1
5	6993	4	12.1	0	0	-0.6	13.2
5	6993	5	31.1	0	0	8.3	21.9
5	6993	6	107.1	0	0	14.7	23.9
5	6993	7	75.1	0	0	18.6	27.2
5	6993	8	68.7	0	0	15.7	25.9
5	6993	9	56.2	0	0	9.5	21.2
5	6993	10	39.6	0	0	0	12
5	6993	11	10.4	0	0	-9.7	-1.7
5	6993	12	9.6	0	0	-19.3	-9
5	6994	1	4.9	0	0	-24.2	-13.7
5	6994	2	0.5	0	0	-19.5	-7.4
5	6994	3	8.3	0	0	-10	0.5
5	6994	4	1.6	0	0	1.5	15.7
5	6994	5	43.5	0	0	8.7	20.1
5	6994	6	95	0	0	16.9	28.6
5	6994	7	369.2	0	0	20	28.2
5	6994	8	234.8	0	0	18.3	27.2
5	6994	9	68.4	0	0	10.5	20.7
5	6994	10	19.6	0	0	1.5	12.4
5	6994	11	9.6	0	0	-7.5	3.2
5	6994	12	5.1	0	0	-19.2	-9.9
5	6995	1	1.4	0	0	-19.5	-9
5	6995	2	0	0	0	-15.2	-3.7
5	6995	3	9.9	0	0	-7.6	3.9
5	6995	4	16.2	0	0	0.3	13
5	6995	5	47.3	0	0	7.1	18.1
5	6995	6	29.6	0	0	16	27.7
5	6995	7	108	0	0	18.2	26.9
5	6995	8	40.2	0	0	16.4	26.5
5	6995	9	38.5	0	0	8.2	21
5	6995	10	67.8	0	0	3	12.9
5	6995	11	1.4	0	0	-7.9	2.6
5	6995	12	1.6	0	0	-16.3	-6.5
5	6996	1	0	0	0	-20.4	-9
5	6996	2	0.6	0	0	-16.6	-4.2
5	6996	3	21.7	0	0	-8.9	2.6
5	6996	4	21.5	0	0	1.7	12.9
5	6996	5	31	0	0	10.2	22.7
5	6996	6	84.5	0	0	14.8	26.8
5	6996	7	107.9	0	0	18.2	27.3
5	6996	8	79.4	0	0	15.9	25.8
5	6996	9	41.7	0	0	6.9	20.5
5	6996	10	28.3	0	0	-0.2	11
5	6996	11	28.3	0	0	-10.9	-1.8
5	6996	12	0.2	0	0	-18.9	-8.9
5	6997	1	5.4	0	0	-22.2	-12
5	6997	2	2	0	0	-16.2	-4.6
5	6997	3	3.6	0	0	-7.6	4.3
5	6997	4	2.8	0	0	1.4	15
5	6997	5	53.4	0	0	8.6	20.3
5	6997	6	31.1	0	0	16.2	27.8
5	6997	7	78.6	0	0	19.6	29.6
5	6997	8	165.4	0	0	17.6	27
5	6997	9	32.2	0	0	8	20.2
5	6997	10	16.9	0	0	-0.8	9.6
5	6997	11	3.5	0	0	-7.9	3.4
5	6997	12	1	0	0	-15.5	-5
5	6998	1	3.2	0	0	-23.7	-13.3
5	6998	2	3	0	0	-13.5	0.3
5	6998	3	12	0	0	-6.3	6.5
5	6998	4	4.6	0	0	5.2	19
5	6998	5	61.5	0	0	10.3	23.6
5	6998	6	155	0	0	15.7	25.5
5	6998	7	156.4	0	0	19.1	27.1
5	6998	8	166.2	0	0	17.4	25.5
5	6998	9	53.4	0	0	10.5	22.1
5	6998	10	32	0	0	4.2	14.6
5	6998	11	12.3	0	0	-11.6	-3.6
5	6998	12	5.6	0	0	-17	-7.5
5	6999	1	0.9	0	0	-19	-8.8
5	6999	2	1.5	0	0	-15.9	-3.3
5	6999	3	24.3	0	0	-11.7	-1.4
5	6999	4	5	0	0	0.9	14
5	6999	5	24.9	0	0	6.8	20
5	6999	6	129.7	0	0	14.4	24.8
5	6999	7	110.6	0	0	20.5	29
5	6999	8	134	0	0	16.3	25.9
5	6999	9	5.6	0	0	9.3	20.9
5	6999	10	24.6	0	0	-0.9	11.1
5	6999	11	5.5	0	0	-9.3	1.4
5	6999	12	5.4	0	0	-18.8	-8.9
5	7000	1	11.5	0	0	-25.2	-15
5	7000	2	1.5	0	0	-21.2	-9.6
5	7000	3	5.1	0	0	-7.8	3.4
5	7000	4	16.3	0	0	0.6	12.4
5	7000	5	15.7	0	0	10.1	22.4
5	7000	6	63.8	0	0	16.5	29
5	7000	7	66.3	0	0	19.7	29.6
5	7000	8	61.1	0	0	18.9	28
5	7000	9	27	0	0	10.5	23.8
5	7000	10	32.2	0	0	-0.6	12
5	7000	11	11.7	0	0	-12.6	-2.5
5	7000	12	13.9	0	0	-23.6	-13.6
5	7001	1	6.4	0	0	-28.6	-17.9
5	7001	2	0.9	0	0	-22.7	-11.3
5	7001	3	4.2	0	0	-9.1	0.4
5	7001	4	4.2	0	0	1.7	15.1
5	7001	5	22.1	0	0	9.8	23.6
5	7001	6	63	0	0	16.1	28.9
5	7001	7	115.7	0	0	18.7	29.1
5	7001	8	58.3	0	0	15.8	27
5	7001	9	20	0	0	8.5	22.9
5	7001	10	8.8	0	0	2.2	15.2
5	7001	11	3.3	0	0	-8.5	3.1
5	7001	12	2.5	0	0	-19.5	-8.2
5	7002	1	5.3	0	0	-19.1	-7.7
5	7002	2	0.6	0	0	-13.5	0.3
5	7002	3	0.1	0	0	-6.3	7.9
5	7002	4	45.6	0	0	2.8	14.6
5	7002	5	27	0	0	10.4	24
5	7002	6	118.1	0	0	14	25
5	7002	7	319.2	0	0	18.6	28.5
5	7002	8	161.5	0	0	15.8	25
5	7002	9	11.3	0	0	9.5	23.9
5	7002	10	22.9	0	0	-0.6	9.2
5	7002	11	8.7	0	0	-14	-4.2
5	7002	12	2.6	0	0	-19.9	-9.8
5	7003	1	2.6	0	0	-20.4	-10.2
5	7003	2	1.8	0	0	-15	-2.4
5	7003	3	2.6	0	0	-6.8	5.8
5	7003	4	3	0	0	2.3	16.5
5	7003	5	39.5	0	0	9.8	23
5	7003	6	177	0	0	15.7	25.5
5	7003	7	147	0	0	18	25.9
5	7003	8	150.2	0	0	16	25.3
5	7003	9	16	0	0	10.3	21.3
5	7003	10	50.7	0	0	1.9	12.4
5	7003	11	12.6	0	0	-9.6	0.2
5	7003	12	2.9	0	0	-18.5	-8.6
5	7004	1	0.8	0	0	-21.3	-10.3
5	7004	2	10.6	0	0	-16.4	-5.5
5	7004	3	16	0	0	-8.3	3.8
5	7004	4	2.7	0	0	0.8	14.2
5	7004	5	46.9	0	0	9.5	20.8
5	7004	6	29.7	0	0	16.4	28.7
5	7004	7	102.7	0	0	17.6	26.8
5	7004	8	97.4	0	0	15.5	27
5	7004	9	50.7	0	0	10.2	22.1
5	7004	10	14.2	0	0	2.2	15.2
5	7004	11	39.2	0	0	-6.5	2.3
5	7004	12	16.8	0	0	-20.5	-10.6
5	7005	1	7.9	0	0	-22.2	-12.5
5	7005	2	1.1	0	0	-23.4	-11.6
5	7005	3	2.4	0	0	-10.2	0.8
5	7005	4	63.1	0	0	1.7	13.6
5	7005	5	28.3	0	0	8.5	19.3
5	7005	6	124.4	0	0	16.5	25.9
5	7005	7	129.5	0	0	18.7	26.7
5	7005	8	146.4	0	0	17.6	26.6
5	7005	9	51	0	0	9.7	22
5	7005	10	27.3	0	0	1.6	13.3
5	7005	11	1.5	0	0	-7.5	3
5	7005	12	8.4	0	0	-23.4	-12.7
5	7006	1	7.4	0	0	-24.2	-12.3
5	7006	2	2	0	0	-18.7	-7.1
5	7006	3	5.8	0	0	-9.1	3.1
5	7006	4	11.7	0	0	-1.4	11.2
5	7006	5	21.8	0	0	9.4	22.7
5	7006	6	96.3	0	0	14.3	24.3
5	7006	7	102.6	0	0	17.5	27.2
5	7006	8	140.1	0	0	17.6	27.4
5	7006	9	57.8	0	0	9.6	22.8
5	7006	10	20.3	0	0	1.5	14
5	7006	11	10.1	0	0	-9.8	1.3
5	7006	12	1.1	0	0	-17.2	-6.3
5	7007	1	5.6	0	0	-16.9	-5.2
5	7007	2	10.6	0	0	-12.5	0.2
5	7007	3	19	0	0	-8	2.4
5	7007	4	11.7	0	0	0.9	12.7
5	7007	5	42.1	0	0	9.7	20.8
5	7007	6	24.7	0	0	17.4	29.4
5	7007	7	60.7	0	0	17.5	27.7
5	7007	8	60.4	0	0	17.7	27.6
5	7007	9	64.4	0	0	11	23
5	7007	10	7.6	0	0	0.2	13.9
5	7007	11	4.2	0	0	-9.9	1.8
5	7007	12	8.5	0	0	-16.6	-5.8
5	7008	1	0	0	0	-23.8	-11.8
5	7008	2	0	0	0	-17.7	-3.6
5	7008	3	17.7	0	0	-4.2	8.9
5	7008	4	23.3	0	0	4.6	17.9
5	7008	5	63.2	0	0	8.8	19.5
5	7008	6	69.4	0	0	16	27.2
5	7008	7	175.2	0	0	19.4	27.1
5	7008	8	75.5	0	0	17	27.2
5	7008	9	61.8	0	0	9	22.3
5	7008	10	14.1	0	0	2.3	14.5
5	7008	11	13	0	0	-9.1	0.6
5	7008	12	3.1	0	0	-16.4	-5.8
